# Supplementary material for: Keel Bone Damage in Laying Hens—Its Relation to Bone Mineral Density, Body Growth Rate and Laying Performance
Source: Animals (Basel). 2021 May 25;11(6):1546. doi: 10.3390/ani11061546 (PMC8228274; doi:10.3390/ani11061546)
Supplement: Supplementary file 1 [file animals-11-01546-s001.zip]

Archive with 4 entries (4 files):
- Suppl_Table_S1.pdf
- Suppl_Table_S2.pdf
- Suppl_Table_S3.pdf
- Suppl_Table_S4.pdf
